# Supplementary material for: Identification and Quantification of Proliferating Cells in Skeletal Muscle of Glutamine Supplemented Low- and Normal-Birth-Weight Piglets
Source: Cells. 2023 Feb 11;12(4):580. doi: 10.3390/cells12040580 (PMC9953894; doi:10.3390/cells12040580)
Supplement: Supplementary file 1 [file cells-12-00580-s001.zip]

Archive with 1 entries (1 files):
- cells-2141287-supplementary.pdf
